# Supplementary material for: Optimizing Flexible Microelectrode Designs for Enhanced Efficacy in Electrical Stimulation Therapy
Source: Micromachines (Basel). 2024 Aug 30;15(9):1104. doi: 10.3390/mi15091104 (PMC11434305; doi:10.3390/mi15091104)
Supplement: Supplementary file 1 [file micromachines-15-01104-s001.zip]

Archive with 1 entries (1 files):
- micromachines-3066685-supplementary.pdf
